# Supplementary material for: Protective Effects of an Octapeptide Identified from Riceberry™ (Oryza sativa) Protein Hydrolysate on Oxidative and Endoplasmic Reticulum (ER) Stress in L929 Cells
Source: Foods. 2024 Aug 5;13(15):2467. doi: 10.3390/foods13152467 (PMC11312331; doi:10.3390/foods13152467)
Supplement: Supplementary file 1 [file foods-13-02467-s001.zip]

Archive with 1 entries (1 files):
- foods-3096733-supplementary.pdf
